# Supplementary material for: Sensory and motor contents are prioritized dynamically in working memory
Source: PLoS Biol. 2025 Jul 14;23(7):e3003273. doi: 10.1371/journal.pbio.3003273 (PMC12258573; doi:10.1371/journal.pbio.3003273)
Supplement: S1 Table — The data in this table can be found in OSF under figures/behav/ ST1_RT_summary.csv [52]. (CSV) [file pbio.3003273.s008.csv]

session	informativeness	duration	M	SD
behav	inf	long	0.514192755	0.050573099
behav	inf	short	0.591043362	0.050510244
behav	noninf	long	0.659313792	0.038239357
behav	noninf	short	0.724766439	0.036365633
eeg	inf	long	0.514192755	0.050573099
eeg	inf	short	0.591043362	0.050510244
eeg	noninf	long	0.659313792	0.038239357
eeg	noninf	short	0.724766439	0.036365633
