# Supplementary material for: Sensory and motor contents are prioritized dynamically in working memory
Source: PLoS Biol. 2025 Jul 14;23(7):e3003273. doi: 10.1371/journal.pbio.3003273 (PMC12258573; doi:10.1371/journal.pbio.3003273)
Supplement: S2 Table — The data in this table can be found in OSF under figures/behav/ST2_error_summary.csv [52]. (CSV) [file pbio.3003273.s009.csv]

session	informativeness	duration	M	SD
behav	inf	long	9.342225569	1.150291377
behav	inf	short	9.263823594	0.860668895
behav	noninf	long	9.659904481	0.767788229
behav	noninf	short	9.147849156	0.875932038
eeg	inf	long	9.432886869	0.790589303
eeg	inf	short	8.721212212	0.682267009
eeg	noninf	long	9.235625785	0.701117566
eeg	noninf	short	8.787281533	0.540171351
