# Supplementary material for: Sensory and motor contents are prioritized dynamically in working memory
Source: PLoS Biol. 2025 Jul 14;23(7):e3003273. doi: 10.1371/journal.pbio.3003273 (PMC12258573; doi:10.1371/journal.pbio.3003273)
Supplement: S3 Table — Ges reflects η2. The data in this table can be found in OSF under figures/behav/ST3_RT_anova.csv [52]. (CSV) [file pbio.3003273.s010.csv]

session	factor	df	F	p	ges
behav	informativeness	28	135.27	<0.001	0.25
behav	duration	28	96.25	<0.001	0.1
behav	informativeness:duration	28	1.91	0.18	0
eeg	informativeness	29	188.42	<0.001	0.26
eeg	duration	29	78.71	<0.001	0.07
eeg	informativeness:duration	29	0.11	0.74	0
