# Supplementary material for: Sensory and motor contents are prioritized dynamically in working memory
Source: PLoS Biol. 2025 Jul 14;23(7):e3003273. doi: 10.1371/journal.pbio.3003273 (PMC12258573; doi:10.1371/journal.pbio.3003273)
Supplement: S4 Table — Ges reflects η2. The data in this table can be found in OSF under figures/behav/ ST4_error_anova.csv [52]. (CSV) [file pbio.3003273.s011.csv]

session	factor	df	F	p	ges
behav	informativeness	28	0.28	0.6	0
behav	duration	28	3.88	0.06	0
behav	informativeness:duration	28	1.61	0.21	0
eeg	informativeness	29	0.23	0.64	0
eeg	duration	29	20.72	<0.001	0.03
eeg	informativeness:duration	29	1.49	0.23	0
