# Supplementary material for: Sensory and motor contents are prioritized dynamically in working memory
Source: PLoS Biol. 2025 Jul 14;23(7):e3003273. doi: 10.1371/journal.pbio.3003273 (PMC12258573; doi:10.1371/journal.pbio.3003273)
Supplement: S5 Table — N = 30. The data in this table can be found in OSF under figures/behav/SupTable5_frequency_modulation_lmer_df.csv [52]. (CSV) [file pbio.3003273.s012.csv]

Predictors	Estimates	CI	p
(Intercept)	-0.05	"-0.08 to-0.01"	0.007
freqB	-0.27	"-0.28 to -0.25"	<0.001
time_1	0.29	"0.27 to 0.30"	<0.001
time_2	0.03	"0.02 to 0.04"	<0.001
time_3	-0.09	"-0.10 to -0.09"	<0.001
freqB:time_1	0.22	"0.20 to 0.23"	<0.001
freqB:time_2	0.35	"0.33 to 0.37"	<0.001
freqB:time_3	-0.14	"-0.15 to -0.12"	<0.001
Random Effects
ges	0.19
tau	0.01
ICC	0.04
N snum	30
Observations	48060
Marginal R2 / Conditional R2	0.269 / 0.297
