# Supplementary material for: Sensory and motor contents are prioritized dynamically in working memory
Source: PLoS Biol. 2025 Jul 14;23(7):e3003273. doi: 10.1371/journal.pbio.3003273 (PMC12258573; doi:10.1371/journal.pbio.3003273)
Supplement: S1 Data — (CSV) [file pbio.3003273.s013.csv]

sid	trialType	targTime	RT
s02	inf	short	0.478293064
s03	inf	short	0.485828571
s04	inf	short	0.466836994
s06	inf	short	0.435870621
s07	inf	short	0.412525424
s08	inf	short	0.49287929
s09	inf	short	0.683010112
s10	inf	short	0.677416763
s11	inf	short	0.53168
s12	inf	short	0.675850602
s13	inf	short	0.705245
s14	inf	short	0.52270963
s15	inf	short	0.60408011
s16	inf	short	0.712485256
s17	inf	short	0.508903429
s18	inf	short	0.523715
s19	inf	short	0.508842135
s20	inf	short	0.684532903
s21	inf	short	0.572966087
s22	inf	short	0.776876647
s23	inf	short	0.778969832
s24	inf	short	0.542672353
s25	inf	short	0.54834375
s27	inf	short	0.597624405
s28	inf	short	0.588482677
s29	inf	short	0.647450581
s30	inf	short	0.658528333
s31	inf	short	0.740260674
s32	inf	short	0.625003261
s33	inf	short	0.543417341
s02	noninf	short	0.588338596
s03	noninf	short	0.559022222
s04	noninf	short	0.537983529
s06	noninf	short	0.559017514
s07	noninf	short	0.527184049
s08	noninf	short	0.595068452
s09	noninf	short	0.764136207
s10	noninf	short	0.756340805
s11	noninf	short	0.668682036
s12	noninf	short	0.702731395
s13	noninf	short	0.873955056
s14	noninf	short	0.766425547
s15	noninf	short	0.726162286
s16	noninf	short	0.936965455
s17	noninf	short	0.719659509
s18	noninf	short	0.6881125
s19	noninf	short	0.606294767
s20	noninf	short	0.925870748
s21	noninf	short	0.61197156
s22	noninf	short	0.96251677
s23	noninf	short	0.843397647
s24	noninf	short	0.684871176
s25	noninf	short	0.67925697
s27	noninf	short	0.661471512
s28	noninf	short	0.773326515
s29	noninf	short	0.718197701
s30	noninf	short	0.850779096
s31	noninf	short	0.815185057
s32	noninf	short	0.882744509
s33	noninf	short	0.757323977
s02	inf	long	0.40592
s03	inf	long	0.480141379
s04	inf	long	0.319374157
s06	inf	long	0.364762147
s07	inf	long	0.346529412
s08	inf	long	0.376429834
s09	inf	long	0.634789385
s10	inf	long	0.587050292
s11	inf	long	0.450016959
s12	inf	long	0.498477348
s13	inf	long	0.633416477
s14	inf	long	0.533711429
s15	inf	long	0.619698125
s16	inf	long	0.676929299
s17	inf	long	0.434888889
s18	inf	long	0.468337569
s19	inf	long	0.363120225
s20	inf	long	0.716692763
s21	inf	long	0.433321849
s22	inf	long	0.763068263
s23	inf	long	0.514347253
s24	inf	long	0.466648864
s25	inf	long	0.5207625
s27	inf	long	0.491126627
s28	inf	long	0.571139552
s29	inf	long	0.611995977
s30	inf	long	0.562232222
s31	inf	long	0.585239205
s32	inf	long	0.456174302
s33	inf	long	0.539440351
s02	noninf	long	0.492300599
s03	noninf	long	0.517678035
s04	noninf	long	0.43903743
s06	noninf	long	0.524459195
s07	noninf	long	0.483942529
s08	noninf	long	0.549566286
s09	noninf	long	0.741949412
s10	noninf	long	0.668414689
s11	noninf	long	0.613258434
s12	noninf	long	0.612927528
s13	noninf	long	0.838388764
s14	noninf	long	0.746603008
s15	noninf	long	0.647292697
s16	noninf	long	0.856548214
s17	noninf	long	0.599698864
s18	noninf	long	0.599726519
s19	noninf	long	0.522713559
s20	noninf	long	0.828289865
s21	noninf	long	0.563277193
s22	noninf	long	0.837197714
s23	noninf	long	0.784109714
s24	noninf	long	0.589741379
s25	noninf	long	0.632098295
s27	noninf	long	0.658885714
s28	noninf	long	0.739695588
s29	noninf	long	0.664505917
s30	noninf	long	0.755434426
s31	noninf	long	0.72563046
s32	noninf	long	0.816497727
s33	noninf	long	0.729544
