# Supplementary material for: Sensory and motor contents are prioritized dynamically in working memory
Source: PLoS Biol. 2025 Jul 14;23(7):e3003273. doi: 10.1371/journal.pbio.3003273 (PMC12258573; doi:10.1371/journal.pbio.3003273)
Supplement: S2 Data — (CSV) [file pbio.3003273.s014.csv]

sid	trialType	targTime	error
s02	inf	short	7.052023121
s03	inf	short	7.483516484
s04	inf	short	10.58381503
s06	inf	short	8.146892655
s07	inf	short	9.463276836
s08	inf	short	11.88757396
s09	inf	short	9.629213483
s10	inf	short	8.757225434
s11	inf	short	9.841176471
s12	inf	short	6.873493976
s13	inf	short	8.616666667
s14	inf	short	9.688888889
s15	inf	short	8.779005525
s16	inf	short	10.75641026
s17	inf	short	11.4
s18	inf	short	7.938888889
s19	inf	short	7.865168539
s20	inf	short	8.535483871
s21	inf	short	7.382608696
s22	inf	short	9.02994012
s23	inf	short	7.117318436
s24	inf	short	8.064705882
s25	inf	short	7.840909091
s27	inf	short	9.392857143
s28	inf	short	8.165354331
s29	inf	short	8.662790698
s30	inf	short	5.883333333
s31	inf	short	9.185393258
s32	inf	short	6.847826087
s33	inf	short	15.58381503
s02	noninf	short	7.514619883
s03	noninf	short	8.269005848
s04	noninf	short	10.65882353
s06	noninf	short	7.598870056
s07	noninf	short	8.944785276
s08	noninf	short	11.98809524
s09	noninf	short	11.27011494
s10	noninf	short	7.977011494
s11	noninf	short	9.850299401
s12	noninf	short	6.48255814
s13	noninf	short	7.994382022
s14	noninf	short	9.138686131
s15	noninf	short	8.2
s16	noninf	short	10.7030303
s17	noninf	short	12.03680982
s18	noninf	short	7.920454545
s19	noninf	short	7.534883721
s20	noninf	short	9.639455782
s21	noninf	short	7.330275229
s22	noninf	short	8.291925466
s23	noninf	short	8.176470588
s24	noninf	short	7.552941176
s25	noninf	short	7.890909091
s27	noninf	short	9.284883721
s28	noninf	short	8.96969697
s29	noninf	short	7.327586207
s30	noninf	short	6.327683616
s31	noninf	short	9.603448276
s32	noninf	short	7.815028902
s33	noninf	short	14.37426901
s02	inf	long	7.723529412
s03	inf	long	9.459770115
s04	inf	long	8.078651685
s06	inf	long	7.451977401
s07	inf	long	10.35882353
s08	inf	long	12.11049724
s09	inf	long	11.63687151
s10	inf	long	9.01754386
s11	inf	long	10.74269006
s12	inf	long	6.430939227
s13	inf	long	8.125
s14	inf	long	9.878571429
s15	inf	long	10.31875
s16	inf	long	11.68152866
s17	inf	long	11.50877193
s18	inf	long	7.375690608
s19	inf	long	8.943820225
s20	inf	long	9.934210526
s21	inf	long	8.117647059
s22	inf	long	9.317365269
s23	inf	long	7.10989011
s24	inf	long	7.5
s25	inf	long	9.083333333
s27	inf	long	10.31360947
s28	inf	long	8.417910448
s29	inf	long	9.977011494
s30	inf	long	6.977777778
s31	inf	long	10.60227273
s32	inf	long	8.05027933
s33	inf	long	15.22222222
s02	noninf	long	7.371257485
s03	noninf	long	8.728323699
s04	noninf	long	11.05586592
s06	noninf	long	8.431034483
s07	noninf	long	9.959770115
s08	noninf	long	12.53714286
s09	noninf	long	11.72352941
s10	noninf	long	9.259887006
s11	noninf	long	9.897590361
s12	noninf	long	7.415730337
s13	noninf	long	8.842696629
s14	noninf	long	10.18045113
s15	noninf	long	8.556179775
s16	noninf	long	11.21428571
s17	noninf	long	11.98295455
s18	noninf	long	8.342541436
s19	noninf	long	8.016949153
s20	noninf	long	10.21621622
s21	noninf	long	7.51754386
s22	noninf	long	9.68
s23	noninf	long	7.868571429
s24	noninf	long	8.482758621
s25	noninf	long	8.392045455
s27	noninf	long	9.369047619
s28	noninf	long	7.75
s29	noninf	long	9.136094675
s30	noninf	long	6.606557377
s31	noninf	long	9.683908046
s32	noninf	long	7.886363636
s33	noninf	long	14.78285714
