# Supplementary material for: Sensory and motor contents are prioritized dynamically in working memory
Source: PLoS Biol. 2025 Jul 14;23(7):e3003273. doi: 10.1371/journal.pbio.3003273 (PMC12258573; doi:10.1371/journal.pbio.3003273)
Supplement: S3 Data — (CSV) [file pbio.3003273.s015.csv]

	visual_shift_time	motor_shift_time	shift_time_diff
0	1.2146666666666668	1.228	0.013333333333333197
1	0.792	1.4466666666666665	0.6546666666666665
2	1.690666666666667	1.6560000000000001	-0.034666666666666845
3	1.284	1.3880000000000001	0.10400000000000009
4	1.612	1.8840000000000001	0.272
5	1.2000000000000002	1.748	0.5479999999999998
6	1.4320000000000002	1.616	0.18399999999999994
7	0.688	0.772	0.08400000000000007
8	1.0733333333333335	1.74	0.6666666666666665
9	1.9200000000000002	2.1359999999999997	0.21599999999999953
10	1.308	1.016	-0.29200000000000004
11	0.976	1.608	0.6320000000000001
12	0.5800000000000001	0.8400000000000001	0.26
13	1.048	1.756	0.708
14	0.8320000000000001	1.488	0.6559999999999999
15	1.4400000000000002	1.6960000000000002	0.256
16	0.8560000000000001	1.54	0.6839999999999999
17	1.7160000000000002	1.276	-0.44000000000000017
18	0.9653333333333333	1.0906666666666667	0.1253333333333334
19	1.8266666666666669	1.1560000000000001	-0.6706666666666667
20	1.4080000000000001	2.2079999999999997	0.7999999999999996
21	1.0146666666666666	1.508	0.4933333333333334
22	0.6120000000000001	1.6600000000000001	1.048
23	0.688	1.8906666666666665	1.2026666666666666
24	0.744	1.564	0.8200000000000001
25	1.172	0.744	-0.42799999999999994
26	1.352	1.4280000000000002	0.07600000000000007
27	0.732	1.6480000000000001	0.9160000000000001
28	0.748	1.52	0.772
29	2.072	2.288	0.21599999999999975
