# Supplementary material for: Sensory and motor contents are prioritized dynamically in working memory
Source: PLoS Biol. 2025 Jul 14;23(7):e3003273. doi: 10.1371/journal.pbio.3003273 (PMC12258573; doi:10.1371/journal.pbio.3003273)
Supplement: S4 Data — (CSV) [file pbio.3003273.s016.csv]

r	sub
0.2436853235480262	s02
0.13021979750932222	s03
0.069820325	s04
-0.010064169	s06
-0.19433006	s07
-0.256245461	s08
0.11294738824608284	s09
0.056960705854170846	s10
0.060237087	s11
-0.016693067	s12
0.055889827	s13
0.18922698703005555	s14
-0.104490459	s15
0.12453316980549128	s16
-0.074187811	s17
-0.070926519	s18
0.030123702429160862	s19
0.045474342	s20
0.053649437	s21
0.093174914	s22
-0.026331711	s23
-0.026857382	s24
0.017748394097725963	s25
-0.074210462	s27
0.053306171	s28
-0.023988277	s29
-0.153294132	s30
0.12501700720957035	s31
0.12834847008548397	s32
-0.009080435	s33
